# Supplementary material for: Fungal Diversity Profiles in Pit Mud Samples from Chinese Strong-Flavour Liquor Pit
Source: Foods. 2022 Nov 8;11(22):3544. doi: 10.3390/foods11223544 (PMC9689218; doi:10.3390/foods11223544)
Supplement: Supplementary file 1 [file foods-11-03544-s001.zip]

Archive with 1 entries (1 files):
- foods-1898204-supplementary.pdf
